# Supplementary material for: Does the Genomic Landscape of Species Divergence in Phaseolus Beans Coerce Parallel Signatures of Adaptation and Domestication?
Source: Front Plant Sci. 2018 Dec 19;9:1816. doi: 10.3389/fpls.2018.01816 (PMC6306030; doi:10.3389/fpls.2018.01816)
Supplement: TABLE S1 — Identity of the 209 common bean and Lima bean accessions used in this study. The G identification number (from the Genetic Resources Unit at the International Center for Tropical Agriculture), the status and the genepool/race identity are shown. For Lima bean, four genepool populations, according to Chacon-Sanchez and Martinez-Castillo (2017), are indicated by different symbols. Andean genepool genotypes of P. lunatus are divided into subgroups AI and AII, whereas Mesoamerican genepool genotypes of P. lunatus are divided into subgroups MI and MII. For common bean, nine within-genepool cultivated subpopulations, according to Blair et al. (2009), and five within-genepool wild subpopulations, according to Blair et al. (2012), are indicated by different symbols. Andean genepool genotypes of P. vulgaris are divided into cultivated subgroups NG1 and NG2 (race Nueva Granada), cultivated subgroups P1 and P2 (race Peru) and wild subgroup K5 (Andean). Mesoamerican genepool genotypes of P. vulgaris are divided into cultivated subgroups D1 and D2 (Durango–Jalisco complex), cultivated subgroup G (race Guatemala), cultivated subgroups M1 and M2 (race Mesoamerica), and wild subgroups K1 (Mesoamerican), K2 (Guatemalan), K3 (Colombian) and K4 (Ecuador and north-Peru). [file Table_1.XLSX]

## Sheet: Sheet1
G number	ID hapmap file	Species	Status	Population
G25420	G25420-ELS	lunatus	Cultivated	AI
G25540	G25540-ELS	lunatus	Cultivated	AI
G25771	G25771-ELS	lunatus	Cultivated	AI
G25908	G25908-ELS	lunatus	Cultivated	AI
G25914	G25914	lunatus	Cultivated	AI
G26290	G26290-ELS	lunatus	Cultivated	AI
G26438	G26438-ELS	lunatus	Cultivated	AI
G26505	G26505	lunatus	Cultivated	AI
G26578	G26578-ELS	lunatus	Cultivated	AI
G26617	G26617-ELS	lunatus	Cultivated	AI
G25216	G25216-ELS	lunatus	Cultivated	MI
G25224A	G25224A-ELS	lunatus	Cultivated	MI
G25254	G25254	lunatus	Cultivated	MI
G25267	G25267	lunatus	Cultivated	MI
G25278	G25278-ELS	lunatus	Cultivated	MI
G25293	G25293-ELS	lunatus	Cultivated	MI
G25364	G25364-ELS	lunatus	Cultivated	MI
G25366	G25366-ELS	lunatus	Cultivated	MI
G25397	G25397-ELS	lunatus	Cultivated	MI
G25410	G25410-ELS	lunatus	Cultivated	MI
G25541	G25541-ELS	lunatus	Cultivated	MI
G25614	G25614-ELS	lunatus	Cultivated	MI
G25700A	G25700A-ELS	lunatus	Cultivated	MI
G25705	G25705	lunatus	Cultivated	MI
G25735	G25735-ELS	lunatus	Cultivated	MI
G25770	G25770	lunatus	Cultivated	MI
G25854	G25854-ELS	lunatus	Cultivated	MI
G25909	G25909-ELS	lunatus	Cultivated	MI
G25971	G25971-ELS	lunatus	Cultivated	MI
G25974	G25974-ELS	lunatus	Cultivated	MI
G25981	G25981-ELS	lunatus	Cultivated	MI
G26173	G26173-ELS-2	lunatus	Cultivated	MI
G26291	G26291-ELS	lunatus	Cultivated	MI
G26300	G26300-ELS	lunatus	Cultivated	MI
G26444	G26444-ELS	lunatus	Cultivated	MI
G26480	G26480-ELS	lunatus	Cultivated	MI
G26490	G26490	lunatus	Cultivated	MI
G26512	G26512-ELS	lunatus	Cultivated	MI
G26513	G26513	lunatus	Cultivated	MI
G26529	G26529-ELS	lunatus	Cultivated	MI
G26534	G26534-ELS	lunatus	Cultivated	MI
G26542	G26542-ELS	lunatus	Cultivated	MI
G26647	G26647-ELS	lunatus	Cultivated	MI
G26714	G26714	lunatus	Cultivated	MI
G27350A	G27350A	lunatus	Cultivated	MI
G27358	G27358-ELS	lunatus	Cultivated	MI
G27381	G27381	lunatus	Cultivated	MI
G27388	G27388-ELS	lunatus	Cultivated	MI
G27399	G27399-ELS	lunatus	Cultivated	MI
G27429	G27429-ELS	lunatus	Cultivated	MI
G27445	G27445	lunatus	Cultivated	MI
G27455	G27455-ELS	lunatus	Cultivated	MI
G27462	G27462-ELS-1	lunatus	Cultivated	MI
G25108	G25108-ELS-1	lunatus	Cultivated	MII
G25195	G25195	lunatus	Cultivated	MII
G25388	G25388	lunatus	Cultivated	MII
G25391B	G25391B	lunatus	Cultivated	MII
G25581	G25581	lunatus	Cultivated	MII
G25597	G25597-ELS	lunatus	Cultivated	MII
G25787	G25787-ELS	lunatus	Cultivated	MII
G26002	G26002-ELS	lunatus	Cultivated	MII
G26659	G26659-ELS	lunatus	Cultivated	MII
G27289	G27289	lunatus	Cultivated	MII
G27337	G27337-ELS	lunatus	Cultivated	MII
G25915	G25915-ELS	lunatus	Wild	AI
G26348	G26348	lunatus	Wild	AI
G26459	G26459-ELS	lunatus	Wild	AI
G26460	G26460	lunatus	Wild	AI
G26545	G26545-COR	lunatus	Wild	AI
G26608	G26608-ELS	lunatus	Wild	AI
G26609	G26609-ELS	lunatus	Wild	AI
G26704	G26704-ELS	lunatus	Wild	AI
G26615	G26615-ELS-2	lunatus	Wild	AII
G26616	G26616	lunatus	Wild	AII
G26618A	G26618A	lunatus	Wild	AII
G26687	G26687-ELS	lunatus	Wild	AII
G26688	G26688	lunatus	Wild	AII
G26692	G26692	lunatus	Wild	AII
G26698	G26698	lunatus	Wild	AII
G26701A	G26701A	lunatus	Wild	AII
G26737	G26737	lunatus	Wild	AII
G25228	G25228-ELS-2	lunatus	Wild	MI
G25230	G25230-ELS	lunatus	Wild	MI
G25231	G25231	lunatus	Wild	MI
G25284	G25284-ELS	lunatus	Wild	MI
G25816	G25816-ELS	lunatus	Wild	MI
G25843	G25843-ELS	lunatus	Wild	MI
G26358	G26358	lunatus	Wild	MI
G26359	G26359	lunatus	Wild	MI
G26360	G26360-ELS	lunatus	Wild	MI
G26517	G26517-ELS	lunatus	Wild	MI
G26518	G26518-ELS	lunatus	Wild	MI
G26530	G26530	lunatus	Wild	MI
G26533	G26533-ELS	lunatus	Wild	MI
G26681	G26681-ELS	lunatus	Wild	MI
G26741	G26741-COR	lunatus	Wild	MI
G26742	G26742-ELS	lunatus	Wild	MI
G25222	G25222	lunatus	Wild	MII
G25227	G25227	lunatus	Wild	MII
G25229	G25229-ELS	lunatus	Wild	MII
G25234	G25234-COR	lunatus	Wild	MII
G25272D	G25272D	lunatus	Wild	MII
G25273A	G25273A	lunatus	Wild	MII
G25737	G25737-COR	lunatus	Wild	MII
G25762	G25762	lunatus	Wild	MII
G25785	G25785	lunatus	Wild	MII
G25818	G25818	lunatus	Wild	MII
G25850	G25850	lunatus	Wild	MII
G25963	G25963-ELS	lunatus	Wild	MII
G25977	G25977	lunatus	Wild	MII
G26309	G26309-ELS	lunatus	Wild	MII
G26355	G26355	lunatus	Wild	MII
G26519	G26519	lunatus	Wild	MII
G26531	G26531	lunatus	Wild	MII
G26547	G26547-ELS-1	lunatus	Wild	MII
G26628	G26628	lunatus	Wild	MII
G26633	G26633	lunatus	Wild	MII
G26634	G26634	lunatus	Wild	MII
G26679	G26679	lunatus	Wild	MII
G26685	G26685-ELS	lunatus	Wild	MII
G26731	G26731-ELS	lunatus	Wild	MII
G26734	G26734	lunatus	Wild	MII
G26740	G26740	lunatus	Wild	MII
G26754	G26754-ELS	lunatus	Wild	MII
G27292	G27292	lunatus	Wild	MII
G27345	G27345-ELS	lunatus	Wild	MII
G27420	G27420	lunatus	Wild	MII
G27579	G27579-ELS	lunatus	Wild	MII
G27608	G27608	lunatus	Wild	MII
G27611	G27611-ELS	lunatus	Wild	MII
G23850	G23850	vulgaris	Cultivated	D1
G2635	G2635	vulgaris	Cultivated	D1
G2648	G2648	vulgaris	Cultivated	D1
G2775	G2775	vulgaris	Cultivated	D1
G3324	G3324	vulgaris	Cultivated	D1
G1320	G1320	vulgaris	Cultivated	D2
G14914	G14914	vulgaris	Cultivated	D2
G3334	G3334	vulgaris	Cultivated	D2
G7742	G7742	vulgaris	Cultivated	D2
G847	G847	vulgaris	Cultivated	D2
G10894	G10894	vulgaris	Cultivated	G
G11071	G11071	vulgaris	Cultivated	G
G13614	G13614	vulgaris	Cultivated	G
G16401	G16401	vulgaris	Cultivated	G
G19026	G19026	vulgaris	Cultivated	G
G22033	G22033	vulgaris	Cultivated	G
G2276B	G2276B	vulgaris	Cultivated	G
G3314	G3314	vulgaris	Cultivated	G
G5653	G5653	vulgaris	Cultivated	G
G5665	G5665	vulgaris	Cultivated	G
G12833	G12833	vulgaris	Cultivated	M1
G2352	G2352	vulgaris	Cultivated	M1
G2486	G2486	vulgaris	Cultivated	M1
G3646	G3646	vulgaris	Cultivated	M1
G5773	G5773	vulgaris	Cultivated	M1
G1400	G1400	vulgaris	Cultivated	M2
G14163	G14163	vulgaris	Cultivated	M2
G1920	G1920	vulgaris	Cultivated	M2
G3512	G3512	vulgaris	Cultivated	M2
G4489	G4489	vulgaris	Cultivated	M2
G11957	G11957	vulgaris	Cultivated	NG1
G11982	G11982	vulgaris	Cultivated	NG1
G13094	G13094	vulgaris	Cultivated	NG1
G17070	G17070	vulgaris	Cultivated	NG1
G738	G738	vulgaris	Cultivated	NG1
G11759A	G11759A	vulgaris	Cultivated	NG2
G12136	G12136	vulgaris	Cultivated	NG2
G7895	G7895	vulgaris	Cultivated	NG2
G12092	G12092	vulgaris	Cultivated	P1
G12138	G12138	vulgaris	Cultivated	P1
G19780	G19780	vulgaris	Cultivated	P1
G19833	G19833	vulgaris	Cultivated	P1
G4494	G4494	vulgaris	Cultivated	P1
G12288	G12288	vulgaris	Cultivated	P2
G19701	G19701	vulgaris	Cultivated	P2
G23807	G23807	vulgaris	Cultivated	P2
G7431	G7431	vulgaris	Cultivated	P2
G7432	G7432	vulgaris	Cultivated	P2
G10002	G10002	vulgaris	Wild	K1
G12869	G12869	vulgaris	Wild	K1
G12893	G12893	vulgaris	Wild	K1
G23511A	G23511A	vulgaris	Wild	K1
G23556	G23556	vulgaris	Wild	K1
G23652	G23652	vulgaris	Wild	K1
G19026C	G19026C	vulgaris	Wild	K2
G19908	G19908	vulgaris	Wild	K2
G23434A	G23434A	vulgaris	Wild	K2
G23435	G23435	vulgaris	Wild	K2
G24605	G24605	vulgaris	Wild	K2
G50075	G50075	vulgaris	Wild	K2
G23462	G23462	vulgaris	Wild	K3
G23996	G23996	vulgaris	Wild	K3
G24345	G24345	vulgaris	Wild	K3
G24404	G24404	vulgaris	Wild	K3
G24408	G24408	vulgaris	Wild	K3
G24412	G24412	vulgaris	Wild	K3
G24423	G24423	vulgaris	Wild	K3
G21245	G21245	vulgaris	Wild	K4
G23723	G23723	vulgaris	Wild	K4
G23725	G23725	vulgaris	Wild	K4
G19890	G19890	vulgaris	Wild	K5
G19895	G19895	vulgaris	Wild	K5
G19901	G19901	vulgaris	Wild	K5
G23419A	G23419A	vulgaris	Wild	K5
G23421	G23421	vulgaris	Wild	K5
G23426A	G23426A	vulgaris	Wild	K5
G23445	G23445	vulgaris	Wild	K5
G23458	G23458	vulgaris	Wild	K5
G23576	G23576	vulgaris	Wild	K5
